# Supplementary material for: Nickel(II) and Palladium(II) Complexes with η5:κ1(N)-Coordinated Dicarbollide Ligands Containing Pendant Pyridine Group
Source: Int J Mol Sci. 2023 Oct 11;24(20):15069. doi: 10.3390/ijms242015069 (PMC10606403; doi:10.3390/ijms242015069)
Supplement: Supplementary file 1 [file ijms-24-15069-s001.zip]

Archive with 1 entries (1 files):
- ijms-2637531-supplementary.pdf
